# Supplementary material for: Electrocatalytic Properties of Ni(II) Schiff Base Complex Polymer Films
Source: Materials (Basel). 2021 Dec 28;15(1):191. doi: 10.3390/ma15010191 (PMC8745840; doi:10.3390/ma15010191)
Supplement: Supplementary file 1 [file materials-15-00191-s001.zip]

Archive with 1 entries (1 files):
- materials-1503619-supplementary.pdf
